# Supplementary material for: Amoxicillin Increased Functional Pathway Genes and Beta-Lactam Resistance Genes by Pathogens Bloomed in Intestinal Microbiota Using a Simulator of the Human Intestinal Microbial Ecosystem
Source: Front Microbiol. 2020 Jun 4;11:1213. doi: 10.3389/fmicb.2020.01213 (PMC7287123; doi:10.3389/fmicb.2020.01213)
Supplement: Supplementary file 1 [file Table_1.XLS]

## Sheet: Sheet1
Excel S1 Primer sets of HT-qPCR reactions using Wafergen SmartChip Real-time PCR system.
#Gene Name	Forward Primer (5’-3’)	Reverse Primer (5’-3’)	ARDB Name	Type
16S rRNA	GGGTTGCGCTCGTTGC	ATGGYTGTCGTCAGCTCGTG		16S rRNA gene
aac(6')-Ib(aka aacA4)-01	GTTTGAGAGGCAAGGTACCGTAA	GAATGCCTGGCGTGTTTGA	aac6ib	ARGs
aac(6')-Ib(aka aacA4)-02	CGTCGCCGAGCAACTTG	CGGTACCTTGCCTCTCAAACC	aac6ib	ARGs
aacA/aphD	AGAGCCTTGGGAAGATGAAGTTT	TTGATCCATACCATAGACTATCTCATCA	aac6ie	ARGs
aacC	CGTCACTTATTCGATGCCCTTAC	GTCGGGCGCGGCATA	aac3vi	ARGs
aacC2	ACGGCATTCTCGATTGCTTT	CCGAGCTTCACGTAAGCATTT	aac3iia	ARGs
aadA-1-01	AAAAGCCCGAAGAGGAACTTG	CATCTTTCACAAAGATGTTGCTGTCT	aph3iiia	ARGs
aadA2-01	ACGGCTCCGCAGTGGAT	GGCCACAGTAACCAACAAATCA	ant2ia	ARGs
aadE	TACCTTATTGCCCTTGGAAGAGTTA	GGAACTATGTCCCTTTTAATTCTACAATCT	ant6ia	ARGs
acrA-01	CAACGATCGGACGGGTTTC	TGGCGATGCCACCGTACT	acra	ARGs
acrA-02	GGTCTATCACCCTACGCGCTATC	GCGCGCACGAACATACC	acra	ARGs
acrB-01	AGTCGGTGTTCGCCGTTAAC	CAAGGAAACGAACGCAATACC	acrb	ARGs
ampC-01	TGGCGTATCGGGTCAATGT	CTCCACGGGCCAGTTGAG	bl1_ampc	ARGs
ampC-02	GCAGCACGCCCCGTAA	TGTACCCATGATGCGCGTACT	bl1_ec	ARGs
aph(2')-Id-01	TGAGCAGTATCATAAGTTGAGTGAAAAG	GACAGAACAATCAATCTCTATGGAATG	aph2	ARGs
aphA1(aka kanR)	TGAACAAGTCTGGAAAGAAATGCA	CCTATTAATTTCCCCTCGTCAAAAA	aph3ia	ARGs
bacA-01	CGGCTTCGTGACCTCGTT	ACAATGCGATACCAGGCAAAT	baca	ARGs
bacA-02	TTCCACGACACGATTAAGTCATTG	CGGCTCTTTCGGCTTCAG	baca	ARGs
blaCMY	CCGCGGCGAAATTAAGC	GCCACTGTTTGCCTGTCAGTT	bl1_cmy2	ARGs
blaCMY2-01	AAAGCCTCAT GGGTGCATAAA	ATAGCTTTTGTTTGCCAGCATCA	bl1_cmy2	ARGs
blaCTX-M-01	GGAGGCGTGACGGCTTTT	TTCAGTGCGATCCAGACGAA	bl2be_ctxm	ARGs
blaCTX-M-02	GCCGCGGTGCTGAAGA	ATCGGATTATAGTTAACCAGGTCAGATTT	bl2be_ctxm	ARGs
blaGES	GCAATGTGCTCAACGTTCAAG	GTGCCTGAGTCAATTCTTTCAAAG	bl2_ges	ARGs
blaIMP-02	AAGGCAGCATTTCCTCTCATTTT	GGATAGATCGAGAATTAAGCCACTCT	bl3_imp	ARGs
blaOXA1/blaOXA30	CGGATGGTTTGAAGGGTTTATTAT	TCTTGGCTTTTATGCTTGATGTTAA	bl2d_oxa10	ARGs
blaSHV-01	TCCCATGATGAGCACCTTTAAA	TTCGTCACCGGCATCCA	bl2be_shv2/2bl2_len	ARGs
blaSHV-02	CTTTCCCATGATGAGCACCTTT	TCCTGCTGGCGATAGTGGAT	bl2be_shv2	ARGs
blaTEM	AGCATCTTACGGATGGCATGA	TCCTCCGATCGTTGTCAGAAGT	bl2b_tem1	ARGs
catA1	GGGTGAGTTTCACCAGTTTTGATT	CACCTTGTCGCCTTGCGTATA	cata1	ARGs
catB3	GCACTCGATGCCTTCCAAAA	AGAGCCGATCCAAACGTCAT	catb3	ARGs
catB8	CACTCGACGCCTTCCAAAG	CCGAGCCTATCCAGACATCATT	catb8	ARGs
ceoA	ATCAACACGGACCAGGACAAG	GGAAAGTCCGCTCACGATGA	ceoa	ARGs
cepA	AGTTGCGCAGAACAGTCCTCTT	TCGTATCTTGCCCGTCGATAAT	bl2e_cepa	ARGs
cfxA	TCATTCCTCGTTCAAGTTTTCAGA	TGCAGCACCAAGAGGAGATGT	bl2e_cfxa	ARGs
cIntI-1(class1)	GGCATCCAAGCAGCAAG	AAGCAGACTTGACCTGA		MGEs
cmlA1-01	TAGGAAGCATCGGAACGTTGAT	CAGACCGAGCACGACTGTTG	cml_e1	ARGs
cmlA1-02	AGGAAGCATCGGAACGTTGA	ACAGACCGAGCACGACTGTTG	cml_e1	ARGs
cmx(A)	GCGATCGCCATCCTCTGT	TCGACACGGAGCCTTGGT	cmx(a)	ARGs
dfrA1	GGAATGGCCCTGATATTCCA	AGTCTTGCGTCCAACCAACAG	dfra1	ARGs
dfrA12	CCTCTACCGAACCGTCACACA	GCGACAGCGTTGAAACAACTAC	dfra12	ARGs
emrD	CTCAGCAGTATGGTGGTAAGCATT	ACCAGGCGCCGAAGAAC	emrd	ARGs
ereB	GCTTTATTTCAGGAGGCGGAAT	TTTTAAATGCCACAGCACAGAATC	ereb	ARGs
ermA	TTGAGAAGGGATTTGCGAAAAG	ATATCCATCTCCACCATTAATAGTAAACC	erma	ARGs
ermA/ermTR	ACATTTTACCAAGGAACTTGTGGAA	GTGGCATGACATAAACCTTCATCA	erma/ermtr	ARGs
ermB	TAAAGGGCATTTAACGACGAAACT	TTTATACCTCTGTTTGTTAGGGAATTGAA	ermb	ARGs
ermF	CAGCTTTGGTTGAACATTTACGAA	AAATTCCTAAAATCACAACCGACAA	ermf	ARGs
ermX	GCTCAGTGGTCCCCATGGT	ATCCCCCCGTCAACGTTT	ermx	ARGs
intI-1(clinic)	CGAACGAGTGGCGGAGGGTG	TACCCGAGAGCTTGGCACCCA		MGEs
MCR-1	ATGATGCAGCATACTTCTGTGTG	TCAGCGGATGAATGCGGTGC	mcr-1	ARGs
mdetl1	ATACAGCAGTGGATATTGGTTTAATTGT	TGCATAAGGTGAATGTTCCATGA	mdetl1	ARGs
mdtE/yhiU	CGTCGGCGCACTCGTT	TCCAGACGTTGTACGGTAACCA	mdte/yhiu	ARGs
mefA	CCGTAGCATTGGAACAGCTTTT	AAACGGAGTATAAGAGTGCTGCAA	mefa	ARGs
mexD	TTGCCACTGGCTTTCATGAG	CACTGCGGAGAACTGTCTGTAGA	mexd?	ARGs
mexF	CCGCGAGAAGGCCAAGA	TTGAGTTCGGCGGTGATGA	mexf	ARGs
mphA-01	CTGACGCGCTCCGTGTT	GGTGGTGCATGGCGATCT	mpha	ARGs
mphA-02	TGATGACCCTGCCATCGA	TTCGCGAGCCCCTCTTC	mpha	ARGs
ndm-1	ATTAGCCGCTGCATTGAT	CATGTCGAGATAGGAAGTG	ndm-1	ARGs
qacEdelta1-01	TCGCAACATCCGCATTAAAA	ATGGATTTCAGAACCAGAGAAAGAAA	qacedelta1	ARGs
qacEdelta1-02	CCCCTTCCGCCGTTGT	CGACCAGACTGCATAAGCAACA	qacedelta1	ARGs
strA	CCGGTGGCATTTGAGAAAAA	GTGGCTCAACCTGCGAAAAG	aph33ib	ARGs
strB	GCTCGGTCGTGAGAACAATCT	CAATTTCGGTCGCCTGGTAGT	aph6id	ARGs
sul1	CAGCGCTATGCGCTCAAG	ATCCCGCTGCGCTGAGT	sul1	ARGs
sul2	TCATCTGCCAAACTCGTCGTTA	GTCAAAGAACGCCGCAATGT	sul2	ARGs
tet(32)	CCATTACTTCGGACAACGGTAGA	CAATCTCTGTGAGGGCATTTAACA	tet32	ARGs
tet(34)	CTTAGCGCAAACAGCAATCAGT	CGGTGATACAGCGCGTAAACT	tet34	ARGs
tet(37)	GAGAACGTTGAAAAGGTGGTGAA	AACCAAGCCTGGATCAGTCTCA	tet37	ARGs
tetA-02	CTCACCAGCCTGACCTCGAT	CACGTTGTTATAGAAGCCGCATAG	teta	ARGs
tetB-01	AGTGCGCTTTGGATGCTGTA	AGCCCCAGTAGCTCCTGTGA	tetb	ARGs
tetB-02	GCCCAGTGCTGTTGTTGTCAT	TGAAAGCAAACGGCCTAAATACA	tetb	ARGs
tetC-01	CATATCGCAATACATGCGAAAAA	AAAGCCGCGGTAAATAGCAA	tetc	ARGs
tetC-02	ACTGGTAAGGTAAACGCCATTGTC	ATGCATAAACCAGCCATTGAGTAAG	tetc	ARGs
tetD-01	TGCCGCGTTTGATTACACA	CACCAGTGATCCCGGAGATAA	tetd	ARGs
tetD-02	TGTCATCGCGCTGGTGATT	CATCCGCTTCCGGGAGAT	tetd	ARGs
tetG-01	TCAACCATTGCCGATTCGA	TGGCCCGGCAATCATG	tetg	ARGs
tetG-02	CATCAGCGCCGGTCTTATG	CCCCATGTAGCCGAACCA	tetg	ARGs
tetL-01	AGCCCGATTTATTCAAGGAATTG	CAAATGCTTTCCCCCTGTTCT	tetl	ARGs
tetL-02	ATGGTTGTAGTTGCGCGCTATAT	ATCGCTGGACCGACTCCTT	tetl	ARGs
tetM-01	CATCATAGACACGCCAGGACATAT	CGCCATCTTTTGCAGAAATCA	tetm	ARGs
tetM-02	TAATATTGGAGTTTTAGCTCATGTTGATG	CCTCTCTGACGTTCTAAAAGCGTATTAT	tetm	ARGs
tetO-01	ATGTGGATACTACAACGCATGAGATT	TGCCTCCACATGATATTTTTCCT	teto	ARGs
tetPA	AGTTGCAGATGTGTATAGTCGTAAACTATCTATT	TGCTACAAGTACGAAAACAAAACTAGAA	tetpa	ARGs
tetQ	CGCCTCAGAAGTAAGTTCATACACTAAG	TCGTTCATGCGGATATTATCAGAAT	tetq	ARGs
tetR-02	CGCGATAGACGCCTTCGA	TCCTGACAACGAGCCTCCTT	tetr	ARGs
tetR-03	CGCGATGGAGCAAAAGTACAT	AGTGAAAAACCTTGTTGGCATAAAA	tetr	ARGs
tetS	TTAAGGACAAACTTTCTGACGACATC	TGTCTCCCATTGTTCTGGTTCA	tets	ARGs
tetT	CCATATAGAGGTTCCACCAAATCC	TGACCCTATTGGTAGTGGTTCTATTG	tett	ARGs
tetU-01	GTGGCAAAGCAACGGATTG	TGCGGGCTTGCAAAACTATC	tetu	ARGs
tetW	GAGAGCCTGCTATATGCCAGC	GGGCGTATCCACAATGTTAAC	tetw	ARGs
tetX	AAATTTGTTACCGACACGGAAGTT	CATAGCTGAAAAAATCCAGGACAGTT	tetx	ARGs
tnpA-01	CATCATCGGACGGACAGAATT	GTCGGAGATGTGGGTGTAGAAAGT		MGEs
tnpA-02	GGGCGGGTCGATTGAAA	GTGGGCGGGATCTGCTT		MGEs
tolC-01	GGCCGAGAACCTGATGCA	AGACTTACGCAATTCCGGGTTA	tolc	ARGs
Tp614	GGAAATCAACGGCATCCAGTT	CATCCATGCGCTTTTGTCTCT		MGEs
vanG	ATTTGAATTGGCAGGTATACAGGTTA	TGATTTGTCTTTGTCCATACATAATGC	vang	ARGs
vanHB	GAGGTTTCCGAGGCGACAA	CTCTCGGCGGCAGTCGTAT	vanhb	ARGs
vanRA-01	CCCTTACTCCCACCGAGTTTT	TTCGTCGCCCCATATCTCAT	vanra	ARGs
vanRA-02	CCACTCCGGCCTTGTCATT	GCTAACCACATTCCCCTTGTTTT	vanra	ARGs
vanRC	TGCGGGAAAAACTGAACGA	CCCCCCATACGGTTTTGATTA	vanrc	ARGs
vanRD	TTATAATGGCAAGGATGCACTAAAGT	CGTCTACATCCGGAAGCATGA	vanrd	ARGs
vanSA	CGCGTCATGCTTTCAAAATTC	TCCGCAGAAAGCTCAATTTGTT	vansa	ARGs
vanTG	CGTGTAGCCGTTCCGTTCTT	CGGCATTACAGGTATATCTGGAAA	vantg	ARGs
vanWG	ACATTTTCATTTTGGCAGCTTGTAC	CCGCCATAAGAGCCTACAATCT	vanwg	ARGs
vanYB	GGCTAAAGCGGAAGCAGAAA	GATATCCACAGCAAGACCAAGCT	vanyb	ARGs
vatB-01	GGAAAAAGCAACTCCATCTCTTGA	TCCTGGCATAACAGTAACATTCTGA	vatb	ARGs
vatB-02	TTGGGAAAAAGCAACTCCATCT	CAATCCACACATCATTTCCAACA	vatb	ARGs
yceE/mdtG-01	TGGCACAAAATATCTGGCAGTT	TTGTGTGGCGATAAGAGCATTAG	ycee/mdtg	ARGs
yceL/mdtH-01	TCGGGATGGTGGGCAAT	CGATAACCGAGCCGATGTAGA	ycel/mdth	ARGs
yidY/mdtL-01	GCAGTTGCATATCGCCTTCTC	CTTCCCGGCAAACAGCAT	yidy/mdtl	ARGs
